# Supplementary material for: The intention of North-Western Ethiopian dairy farmers to control mastitis
Source: PLoS One. 2017 Aug 7;12(8):e0182727. doi: 10.1371/journal.pone.0182727 (PMC5546620; doi:10.1371/journal.pone.0182727)
Supplement: S2 Table — (CSV) [file pone.0182727.s002.csv]

FarmNo	Studysite	FarmName	Gender	Age	Age2cat	Age3cat	Eduction	edu2cat	Edu3cat	bignfarm	exper3cat	exper2cat	herdsiz	herd2cat	herd3cat	member	train	knowmas	masexperi	Forestrip	Addsourceofincome	Income	Ginten	V17	Gattbb1	Gattbb2	Gattbb3	Gattbb4	V22	Gattoutev1	Gattoutev2	Gattoutev3	Gattoutev4	V27	Gsubnormstreng1	Gsubnormstreng2	Gsubnormstreng3	Gsubnormstreng4	Gsubnormstreng5	V33	GmotcomVeterinarians	GmotcomAI	GmotcomMilkCust	GmotcomNeighbours	Gmotcomotherdairyf	V39	Gpbcstreng1	Gpbcstreng2	Gpbcstreng3
1	Gondar	Tesfa Yigzaw	1	63	1	2	10	1	1	33	2	1	4	1	0	1	1	1	0	0	1	pension	3		7	7	7	7		3	3	3	3		3	3	3	3	3		7	7	7	7	7		3	3	3
2	Gondar	Surafael	1	48	0	1	16	1	2	20	2	1	3	0	0	1	0	1	1	0	1	200	2		4	4	7	3		1	3	3	2		3	3	2	2	2		6	6	5	5	5		2	-1	-1
3	Gondar	Habtamu	1	34	0	0	12	1	2	20	2	1	4	1	0	0	0	1	1	1	0		3		7	7	7	7		2	3	3	2		1	2	0	3	1		7	7	4	7	5		3	3	2
4	Gondar	Ayelign Fetene	1	35	0	0	12	1	2	12	1	0	4	1	0	0	0	0	0	0	0		3		7	7	7	7		3	3	3	3		3	3	3	3	3		6	7	6	6	7		3	-3	-3
5	Gondar	Getahun Gebrie	1	62	1	2	14	1	2	22	2	1	3	0	0	0	0	1	1	0	1	Salary	3		7	7	7	7		3	3	3	3		2	3	0	0	2		5	5	1	5	4		3	3	2
6	Gondar	Genetu Tsehay	1	66	1	2	12	1	2	20	2	1	2	0	0	0	0	1	0	0	1	Pension, house rent	2		4	5	5	6		2	3	2	2		2	3	3	0	2		7	6	5	5	7		3	3	1
7	Gondar	Tamirat Asmelash	1	40	0	0	12	1	2	3	0	0	4	1	0	0	1	1	1	0	1	Transport service	3		5	7	6	7		3	3	2	3		-2	-3	3	2	3		7	3	4	2	7		2	3	2
8	Gondar	Kasanesh Mekonnen	0	65	1	2	0	0	0	20	2	1	3	0	0	0	0	1	0	0	1		3		7	7	7	7		3	3	3	3		3	-3	-3	-3	-3		7	1	2	2	1		3	2	3
9	Gondar	Nigussie G/mariam	1	60	1	1	12	1	2	20	2	1	2	0	0	0	0	1	1	1	1	Carpenter	3		7	7	7	7		3	3	3	3		3	3	0	0	3		7	7	4	4	7		3	-3	-3
10	Gondar	Alem Tegegne	1	58	1	1	0	0	0	20	2	1	2	0	0	0	1	1	1	0	1	house rent	3		7	7	7	7		3	3	3	3		3	3	3	3	3		7	6	7	7	7		3	2	3
11	Gondar	Amare Degu	1	64	1	2	12	1	2	27	2	1	16	1	2	0	0	1	1	1	1	pension	3		1	1	1	1		1	0	1	1		1	1	1	1	1		7	7	7	7	7		3	3	3
12	Gondar	Tefera W/mariam	1	45	0	1	16	1	2	17	2	1	8	1	1	0	1	1	1	1	1	teacher	3		7	7	7	7		3	3	3	3		3	3	0	0	3		7	4	1	1	3		3	-3	-3
13	Gondar	Tsegaye Yihunie	1	73	1	2	14	1	2	36	2	1	4	1	0	1	0	0	1	1	1	pension	3		7	7	7	7		3	3	3	3		3	3	1	1	3		7	5	5	5	5		3	-3	-3
14	Gondar	Birhane Tewabe	0	45	0	1	10	1	1	10	1	0	24	1	2	1	0	1	1	0	1	salary	3		7	7	7	7		3	3	3	3		3	3	3	3	3		7	7	7	7	7		3	-3	3
15	Gondar	Abush Getnet	1	36	0	0	14	1	2	16	2	1	11	1	2	0	0	1	1	0	0		3		5	6	4	7		3	2	3	3		3	3	0	0	2		7	7	1	2	2		3	-3	2
16	Gondar	Aynalem G/selassie	0	55	1	1	3	0	0	20	2	1	7	1	1	0	0	1	1	0	1	house rent	3		7	7	7	7		3	3	-1	3		3	3	0	0	0		7	7	7	4	4		3	-3	3
17	Gondar	Araya Kidane	1	40	0	0	10	1	1	25	2	1	5	1	0	1	0	1	1	0	0		3		7	7	7	7		3	3	3	3		3	3	3	3	3		7	7	7	7	7		3	3	3
18	Gondar	Zewudu Hailu	1	40	0	0	12	1	2	10	1	0	3	0	0	0	0	1	0	0	1	carpenter	3		7	7	5	6		3	3	2	3		3	-3	2	3	3		6	4	4	5	7		3	2	2
19	Gondar	Ayal Wale	0	55	1	1	6	0	0	15	1	0	6	1	1	1	1	1	1	1	0		3		7	7	7	7		3	3	3	3		3	3	3	-3	-1		6	7	6	6	6		3	-3	-3
20	Gondar	Mekashaw Abate	1	57	1	1	6	0	0	21	2	1	1	0	0	1	0	1	1	1	1	salary	3		7	7	7	7		3	3	3	3		3	2	1	-3	2		7	7	6	1	7		3	3	3
21	Gondar	Ferede Enyew	1	64	1	2	16	1	2	3	0	0	7	1	1	1	1	1	1	0	1	pension, house rent	3		7	7	7	7		3	3	3	3		3	3	3	3	3		7	6	5	4	4		3	3	2
22	Gondar	Gashaw Ayehu	1	38	0	0	12	1	2	5	0	0	25	1	2	1	0	1	1	0	1	fatenning	3		7	7	5	7		3	3	3	3		3	3	3	3	3		7	3	7	7	7		3	3	3
23	Gondar	Tsehaye Mohammed	1	42	0	1	4	0	0	8	1	0	3	0	0	1	1	1	0				3		7	7	7	7		3	3	3	3		3	-3	3	2	3		7	7	7	7	7		3	2	-3
24	Gondar	Enat Ayele	0	60	1	1	0	0	0	23	2	1	2	0	0	1	0	1	1	1	0		3		7	7	7	7		3	3	3	3		3	-3	3	3	3		7	7	7	7	7		3	-3	-2
25	Gondar	Yihdego Mulaw	1	75	1	2	3	0	0	20	2	1	5	1	0	1	0	1	0	0	1	house rent	3		7	7	7	7		3	3	3	2		3	-3	1	0	-3		7	1	2	2	1		3	3	-3
26	Gondar	Gedlu Terefe	1	55	1	1	6	0	0	40	2	1	15	1	2	1	1	1	1	1	1	pension	2		5	7	7	7		2	3	3	3		3	3	2	1	2		1	1	1	1	1		2	2	2
27	Gondar	Legesse Nigussie	1	48	0	1	0	0	0	20	2	1	2	0	0	0	0	1	1				3		7	6	7	6		2	3	1	0		3	1	-1	2	3		1	2	1	1	1		2	1	1
28	Gondar	Atalelech Tesfaye	0	42	0	1	0	0	0	7	1	0	3	0	0	1	1	1	0	0			3		7	7	7	7		3	3	3	3		3	3	3	3	3		7	7	7	7	7		3	-3	-3
29	Gondar	H/mariam Worku	1	35	0	0	14	1	2	20	2	1	9	1	1	1	0	1	1	1	1	saary	3		7	7	7	7		3	3	3	3		3	-2	3	3	3		7	4	4	6	7		3	-3	-3
30	Gondar	Abebe Abera	1	46	0	1	4	0	0	7	1	0	5	1	0	1	0	1	1				3		7	6	7	7		3	3	3	3		3	3	3	2	3		7	7	7	6	7		3	3	3
31	Gondar	Gelaye Asmare	1	42	0	1	8	0	1	12	1	0	5	1	0	1	0	1	0				3		7	7	5	7		3	3	3	3		3	3	3	3	3		7	7	1	7	7		3	3	3
32	Gondar	Zewudu Lakew	1	37	0	0	12	1	2	12	1	0	8	1	1	1	0	1	1	0	1	salary	2		7	7	7	7		3	3	3	3		3	3	3	3	3		7	7	7	7	7		3	3	3
33	Gondar	Amare Birara	1	34	0	0	8	0	1	27	2	1	16	1	2	0	0	1	1				2		7	7	7	7		3	-3	-3	3		3	-3	-3	-3	-3		7	7	7	7	7		3	2	3
34	Gondar	Desta Getu	1	43	0	1	6	0	0	7	1	0	3	0	0	1	1	1	0				3		7	7	5	7		2	3	2	1		1	3	3	1	0		7	1	1	1	1		3	1	3
35	Gondar	Getahun Mengistu	1	48	0	1	10	1	1	7	1	0	8	1	1	1	0	1	1	0	1	garage	1		7	7	7	7		3	3	3	3		3	0	0	0	1		3	3	5	5	5		3	0	0
36	Gondar	Achenef Tebeje	1	58	1	1	10	1	1	25	2	1	5	1	0	1	0	1	0	1	0		3		7	7	7	7		3	3	3	3		3	2	3	1	3		7	7	6	7	3		3	3	3
37	Gondar	Dinknesh Tesfaye	0	56	1	1	4	0	0	21	2	1	5	1	0	1	1	1	1	0	0		3		7	7	4	7		3	2	3	3		3	3	3	3	3		7	7	7	7	7		3	2	3
38	Gondar	Gedamu Degu	1	70	1	2	3	0	0	10	1	0	5	1	0	1	1	1	1	1	1	house rent	3		7	7	7	7		3	3	3	3		3	3	0	0	3		7	7	4	4	7		3	-3	-3
39	Gondar	Hailay Girmay	1	52	1	1	7	0	1	4	0	0	1	0	0	0	1	1	0	1	1	carpenter	3		6	7	7	7		3	3	3	3		3	3	3	1	3		7	7	7	7	7		3	2	3
40	Gondar	Bewuket Gedamu	1	30	0	0	16	1	2	15	1	0	1	0	0	0	1	1	0	0	1	trading, fatenning	3		7	6	7	7		3	3	3	3		3	3	3	3	3		3	2	1	1	1		3	2	3
41	Gondar	Aster Mulugeta	0	36	0	0	4	0	0	10	1	0	2	0	0	1	1	1	0	0			1		7	7	7	7		3	3	3	3		3	3	3	3	3		7	4	4	2	6		3	-3	-3
42	Gondar	Melkamu Demssie	1	58	1	1	8	0	1	16	2	1	2	0	0	1	1	1	0	0	1	cart	3		7	7	7	7		3	3	3	3		3	-3	0	0	0		7	2	1	1	2		0	3	-2
43	Gondar	Abebebe Legesse	1	47	0	1	0	0	0	12	1	0	4	1	0	1	0	1	1	1	0		3		7	7	7	7		3	3	3	3		3	3	3	0	3		7	7	7	7	7		3	-3	3
44	Gondar	Zewudu Getahun	1	66	1	2	8	0	1	15	1	0	2	0	0	1	0	1	0	0			3		7	7	7	7		3	3	3	3		3	3	3	3	3		7	7	7	7	7		3	-3	-3
45	Gondar	Tseganesh	0	48	0	1	2	0	0	12	1	0	4	1	0	1	0	1	1	0	1	salary	2		5	7	7	7		2	3	3	2		2	3	0	1	0		7	7	4	4	4		2	2	1
46	Gondar	Bitew Beyene	1	70	1	2	14	1	2	40	2	1	3	0	0	0	0	1	0	0	1	Pension, house rent	3		5	5	7	3		3	3	3	2		3	3	0	0	3		7	6	4	4	4		2	-3	-3
47	Gondar	Mulu Birhan	1	47	0	1	12	1	2	17	2	1	9	1	1	1	0	1	0	0	1		3		7	7	7	7		3	3	3	3		3	3	0	0	2		7	7	4	4	6		3	-3	-3
48	Gondar	Ato Lulu side, the lady	0	56	1	1	0	0	0	20	2	1	5	1	0	1	0	1	0				3		5	7	6	7		3	3	3	3		3	-3	2	2	-3		3	1	3	1	3		3	2	2
49	Gondar	Dkula	1	25	0	0	9	1	1	13	1	0	5	1	0	1	1	1	1	1	0		3		7	7	4	5		3	3	3	2		2	1	0	0	0		5	5	4	5	5		3	-2	-2
50	Gondar	Adugna Abebe	1	68	1	2	10	1	1	30	2	1	4	1	0	0	0	1	0	0	pension, car		3		6	7	7	7		3	3	3	3		3	1	0	0	3		7	7	3	3	7		3	-3	-3
51	Gondar	Assefa Ferede	1	61	1	2	12	1	2	30	2	1	22	1	2	1	1	1	0	1	pension, house rnt		3		2	7	7	7		3	2	2	2		3	2	2	2	3		7	7	7	2	7		3	3	2
52	Gondar	Tigabu Alemu	1	77	1	2	0	0	0	30	2	1	5	1	0	1	0	1	0	1	0		3		7	7	7	7		3	3	3	3		3	3	3	0	0		4	4	4	4	4		3	1	-1
53	Gondar	Yeshaw Tadesse	1	50	0	1	3	0	0	10	1	0	3	0	0	1	0	1	0	1	1	salary	3		7	7	7	7		3	3	3	3		3	-3	-1	-3	-3		7	7	1	1	1		3	3	3
54	Gondar	Worku Mekonnen	1	54	1	1	14	1	2	25	2	1	5	1	0	1	0	1	1	1	1	Bajaj	3		7	7	7	7		3	3	3	1		3	3	-3	-3	-3		6	6	1	1	1		3	3	3
55	Gondar	Aklew Melkamie	1	71	1	2	12	1	2	5	0	0	2	0	0	0	1	1	1	0	1	150	3		7	7	7	7		2	3	3	2		3	3	2	-3	-3		7	5	2	2	1		3	-1	-2
56	Gondar	Lulu Fentahun	1	50	0	1	12	1	2	26	2	1	3	0	0	1	0	1	0	1	1	150	3		7	7	7	7		3	3	3	3		3	0	-3	2	3		7	1	1	7	7		-3	-3	2
57	Gondar	Masresha Mequanint	1	30	0	0	14	1	2	2	0	0	3	0	0	0	0	1	1	0	1		2		7	7	7	7		3	3	3	2		3	3	1	1	2		7	1	1	1	6		3	0	3
58	Gondar	Ajebnesh Eyasu	0	56	1	1	0	0	0	20	2	1	5	1	0	1	0	1	0	0	1	house rent	3		7	7	7	7		3	3	3	3		3	2	-3	-3	-3		4	4	1	1	1		3	-3	-3
59	Gondar	Zemetu/Yakele mist	0	45	0	1	8	0	1	20	2	1	3	0	0	0	0	1	0	1	1	salary	3		7	7	7	7		3	3	3	3		2	3	3	-2	2		7	5	5	5	3		3	3	-2
60	Gondar	Yalew Assefa	1	45	0	1	12	1	2	17	2	1	5	1	0	1	1	1	1	0	1	Wood trade	3		7	7	7	7		3	3	3	3		3	3	3	-3	-3		7	1	2	1	1		3	-2	-2
61	Gondar	Alebachew Gola	1	50	0	1	0	0	0	5	0	0	1	0	0	0	0	0	0	0	0		3		7	6	7	6		2	3	3	3		2	2	3	-3	3		3	2	2	2	2		2	0	2
62	Gondar	Amare Belete	1	40	0	0	2	0	0	8	1	0	3	0	0	0	0	1	1	0	1	crop trade	3		6	6	6	7		3	3	2	2		3	3	-3	-3	3		1	1	1	1	4		3	3	3
63	Gondar	Mistitu, Misganaw Sitotaw	0	38	0	0	0	0	0	8	1	0	3	0	0	0	0	1	1	0	1	crop farming	3		7	7	7	7		3	3	3	3		3	3	3	3	3		7	7	7	7	7		3	3	3
64	Gondar	Yetebaberut Birhane	1	43	0	1	6	0	0	8	1	0	3	0	0	0	0	1	1	0			3		7	7	7	7		3	3	3	3		3	3	3	3	3		7	7	7	7	7		3	-3	3
65	Gondar	Endalkachew Assefa	1	48	0	1	12	1	2	20	2	1	3	0	0	0	0	1	0	0			2		6	6	6	6		2	2	2	2		2	2	3	3	3		7	6	6	6	7		2	-1	-1
66	Gondar	Asnakew Assefa	1	40	0	0	4	0	0	15	1	0	2	0	0	0	0	1	0	0			3		7	7	7	7		3	3	3	3		3	-3	3	3	3		7	7	7	7	7		3	3	3
67	Gondar	Tibebu Tegegn	1	32	0	0	7	0	1	4	0	0	17	1	2	0	1	1	0	1	1	carpenter	3		7	7	7	7		-3	3	3	3		3	3	3	3	3		6	7	7	7	7		3	-3	-3
68	Gondar	Tesfa Bezabih	1	48	0	1	16	1	2	3	0	0	3	0	0	0	0	1	1	0	1	salary	3		7	7	7	6		3	3	3	3		3	3	3	3	3		7	7	5	5	7		3	3	3
69	Gondar	Enanu Ayele	0	60	1	1	0	0	0	23	2	1	2	0	0	1	0	1	1	1	0		1		7	7	7	7		3	-3	0	3		3	2	-3	-3	-3		7	4	2	1	1		3	1	-2
70	Gondar	Ato Ayenew ?	1	70	1	2	0	0	0	2	0	0	1	0	0	0	0	1	0	1	1	Meat sale	-1		1	2	4	3		0	-1	-3	-2		0	2	0	-3	1		7	7	3	3	2		3	2	-1
71	Gondar	Wubalem Marelign	1	66	1	2	4	0	0	2	0	0	1	0	0	0	0	1	0	0	1	pension	3		7	7	4	4		3	3	3	3		3	0	1	-3	3		7	6	2	1	5		3	1	1
72	Gondar	Marie Guadie	1	59	1	1	4	0	0	15	1	0	4	1	0	0	0	1	0	0	1	salary	1		6	7	7	7		-2	3	3	2		-3	-3	-3	-3	-3		1	1	1	1	1		2	-3	1
73	Gondar	Amsalu Belay	1	67	1	2	12	1	2	20	2	1	4	1	0	0	0	1	1	0	0		2		7	7	7	7		3	3	3	3		3	2	1	-3	-3		1	1	5	1	1		3	3	3
74	Gondar	Lijitu, Ato Bogale	0	50	0	1	8	0	1	3	0	0	6	1	1	1	1	1	1	1	1	cart	2		7	7	7	7		-3	3	3	3		3	3	3	-3	3		1	1	4	4	6		3	3	3
75	Gondar	Metafet abtew	0	70	1	2	8	0	1	25	2	1	3	0	0	1	0	1	1	0	1	house rent	3		7	7	7	7		3	3	3	3		2	1	3	3	0		6	6	7	7	4		3	2	2
76	Gondar	Berhie Hailie	1	70	1	2	2	0	0	30	2	1	10	1	1	1	1	1	0	1	1	pension, house rent	3		7	7	7	7		3	3	3	3		3	2	-1	0	3		7	6	6	1	7		3	3	3
77	Gondar	Mistitu, Fiseha Abate	0	60	1	1	6	0	0	15	1	0	8	1	1	1	0	1	1	0	1	pension	2		7	7	7	7		3	3	3	3		3	3	-3	-3	2		7	7	3	3	7		3	2	2
78	Gondar	Basha Mulugeta	1	68	1	2	10	1	1	10	1	0	2	0	0	0	0	1	1	1	1	pension	3		7	7	7	7		3	3	3	3		3	3	0	0	3		6	6	4	4	6		3	2	0
79	Gondar	Sisay Ayele	1	45	0	1	2	0	0	22	2	1	4	1	0	1	0	1	1				-1		3	3	3	3		-1	-3	-1	4		3	2	-3	-3	3		7	7	4	4	7		3	3	-3
80	Gondar	Lakew Zewdu	1	38	0	0	14	1	2	10	1	0	7	1	1	1	0	1	1	0	1	salary	3		7	7	7	7		-3	3	3	3		3	3	-3	2	3		7	7	3	6	7		3	-1	3
81	Gondar	Mistitu, Ambachew Kidie	0	40	0	0	11	1	2	7	1	0	2	0	0	1	0	1	0	1	0		3		7	7	7	7		-3	3	3	3		3	3	2	-1	3		7	7	1	1	7		3	3	3
82	Gondar	Kes Yemanebirhan	1	66	1	2	3	0	0	29	2	1	4	1	0	0	0	1	0	1	1	prist	-3		4	2	5	3		-3	2	-2	-3		3	-3	3	-3	-3		7	7	7	1	1		3	1	-3
83	Gondar	Fenta (10 Aleka)	0	58	1	1	12	1	2	10	1	0	3	0	0	1	0	1	0	0	1	salary	3		7	7	7	7		3	3	0	3		3	3	-3	-3	3		7	7	1	7	7		2	-3	-3
84	Gondar	Mulugeta Tamirie	1	35	0	0	10	1	1	1	0	0	2	0	0	0	0	1	0	1	1	salary	1		7	7	7	7		-2	3	3	3		3	-3	-3	-3	3		7	1	1	1	1		3	3	-3
85	Gondar	Tegegnu Teferi	0	54	1	1	14	1	2	25	2	1	2	0	0	1	0	1	0	0	1	salary, house rent	0		3	4	3	3		3	3	0	3		3	-3	3	-3	-3		7	7	7	7	7		3	2	-2
86	Gondar	Degu Muche	1	65	1	2	14	1	2	28	2	1	3	0	0	1	1	1	0	0	1	pension, house rent	3		7	7	7	7		3	3	3	3		3	3	3	3	3		6	6	6	6	6		3	-3	-3
87	Gondar	Adane Mamo	1	40	0	0	7	0	1	13	1	0	5	1	0	1	0	1	1	0	1	salary	3		5	7	7	7		2	3	3	2		3	2	2	1	2		7	5	7	6	6		1	-3	-3
88	Gondar	Marie Melese	0	45	0	1	0	0	0	10	1	0	3	0	0	0	1	1	0	0	1	trade with sheep	2		7	7	6	5		3	2	1	3		3	3	3	2	2		7	7	7	7	7		2	-3	-2
89	Gondar	Alemtsehaye	0	30	0	0	8	0	1	10	1	0	3	0	0	1	1	1	0	0	1	carpenter	3		7	7	7	7		3	3	3	3		2	3	2	2	2		6	7	6	6	6		2	-2	1
90	Gondar	Zewudu Seifu	1	50	0	1	8	0	1	10	1	0	3	0	0	0	0	1	0	0	1	pension	-3		4	4	4	4		-2	2	2	3		-3	2	0	0	0		2	4	3	4	4		-2	-2	-2
91	Gondar	Dagnew Jembere	1	73	1	2	9	1	1	30	2	1	4	1	0	0	0	1	0	0	1	shop, house rent	3		7	7	7	7		3	3	3	3		1	2	3	0	1		6	5	7	4	5		3	-3	-3
1	BD	Abrham Ashebir	1	76	1	2	12	1	2	15	1	0	3	0	0	1	1	1	1	0	1	pension	3		7	7	7	7		3	3	3	3		3	1	1	0	0		7	2	4	1	2		3	2	-1
2	BD	Telake Genet	1	38	0	0	0	0	0	8	1	0	3	0	0	0	0	1	1				1		7	7	7	7		3	3	3	3		3	3	1	3	3		7	7	2	7	6		3	3	3
3	BD	Tadesse Melaku	1	50	0	1	8	0	1	10	1	0	3	0	0	0	0	1	0				3		5	4	7	4		3	3	3	2		2	0	2	2	0		4	4	4	5	5		3	2	3
4	BD	Balew Yanten-neger	1	25	0	0	9	1	1	13	1	0	5	1	0	1	1	1	1	1	1		3		6	6	7	7		-3	-2	-2	1		1	-3	-3	1	-2		1	1	5	1	6		3	2	3
5	BD	Tsegaye Mihret	1	73	1	2	9	1	1	30	2	1	4	1	0	0	0	1	0	1	1	House rent	3		7	7	7	7		0	3	0	0		3	3	3	3	3		7	7	7	7	7		3	-3	-3
6	BD	Alemayehu Dagnew	1	70	1	2	14	1	2	40	2	1	3	0	0	0	0	1	0	0	1	AI technician	3		7	7	7	7		3	3	3	3		3	3	-3	-3	3		7	4	1	1	7		3	3	2
7	BD	Birhanu Kassie	1	62	1	2	14	1	2	22	2	1	3	0	0	0	0	1	1	0	0		3		7	7	7	7		3	3	3	3		3	3	3	3	3		4	4	4	4	4		3	3	3
8	BD	G/tsadik Yakob	1	68	1	2	10	1	1	30	2	1	4	1	0	0	0	1	0		0		2		7	7	7	7		3	3	2	1		3	-3	3	-3	-3		7	1	1	1	1		3	3	3
9	BD	Leykun Adera	1	30	0	0	14	1	2	2	0	0	3	0	0	0	0	1	1				0		5	4	5	5		3	2	3	3		3	2	-2	-2	-3		7	5	5	5	6		3	2	-3
10	BD	Zewudu Ketema	1	24	0	0	12	1	2	20	2	1	2	0	0	0	0	1	0	1	1	40/day	3		7	6	7	6		2	3	3	2		3	-3	-3	1	-3		7	1	2	1	1		-3	-3	-3
11	BD	Admas Mekonnen	1	47	0	1	12	1	2	17	2	1	9	1	1	1	0	1	0	0	0		3		7	7	7	7		3	2	3	3		3	3	0	3	2		7	7	7	7	7		3	3	1
12	BD	Deju Getaneh	1	35	0	0	14	1	2	10	1	0	6	1	1	0	0	1	1				3		7	7	7	7		3	2	3	3		0	0	0	0	0		7	7	7	7	7		3	1	1
13	BD	Fekad Bezabeh	1	50	0	1	3	0	0	10	1	0	2	0	0	0	0	0	0				3		7	7	7	7		3	3	3	3		3	3	3	3	3		1	1	1	1	1		3	3	3
14	BD	Tigabu Minwagaw	1	45	0	1	16	1	2	17	2	1	8	1	1	0	1	1	1	1	1	Butcher	3		7	7	7	7		3	3	3	3		3	3	1	1	1		7	7	7	4	4		1	1	1
15	BD	Anie Yitbarek	1	73	1	2	14	1	2	36	2	1	4	1	0	1	0	0	1	1			3		7	7	7	7		3	3	3	3		3	3	3	3	3		7	7	5	4	4		3	3	2
16	BD	Tadele Manale	1	45	0	1	10	1	1	10	1	0	24	1	2	1	0	1	1	0	1	Animal attendant	3		5	6	5	5		1	2	2	2		2	2	3	1	3		4	2	7	1	1		1	2	2
17	BD	Meaza Nigussie	0	36	0	0	14	1	2	16	2	1	11	1	2	0	0	1	1				3		7	7	7	7		3	3	3	3		3	3	3	3	3		1	1	1	1	1		3	3	3
18	BD	Worku Gebeyehu	1	68	1	2	12	1	2	13	1	0	6	1	1	0	0	1	0				3		7	7	7	7		3	3	3	3		3	3	3	-1	-1		7	1	7	7	7		3	3	-1
19	BD	Ehitnesh Melaku	0	55	1	1	3	0	0	20	2	1	7	1	1	0	0	1	1				3		7	7	7	7		-3	3	3	3		3	-3	-3	-3	-3		7	1	1	1	1		3	-3	-3
20	BD	Kes Asfaw	1	45	0	1	14	1	2	1	0	0	3	0	0	0	0	1	1	1	0		3		7	7	7	7		3	3	3	3		3	0	0	0	2		7	6	6	4	6		3	3	-3
21	BD	Yideg Desta	1	65	1	2	14	1	2	28	2	1	3	0	0	1	1	1	0	1			3		7	7	7	7		3	3	3	3		3	3	3	3	3		7	7	7	7	7		3	-3	-3
22	BD	Kidanie Kebede	1	45	0	1	8	0	1	20	2	1	3	0	0	0	0	1	0		1	Merchant	3		7	7	7	7		2	3	2	3		3	3	2	3	3		7	1	7	7	1		3	2	2
23	BD	Admasu Kassa	1	30	0	0	8	0	1	10	1	0	3	0	0	1	1	1	0	0	0		3		7	7	7	2		3	3	3	0		3	3	0	1	2		1	1	1	1	1		3	1	-3
24	BD	Name missed	1	45	0	1	0	0	0	10	1	0	3	0	0	0	1	1	0				0		7	7	7	7		3	3	3	3		3	3	3	3	3		1	1	1	1	1		3	-3	-3
25	BD	Worku Biwota	1	40	0	0	10	1	1	25	2	1	5	1	0	1	0	1	1	0	0		3		7	7	7	7		3	3	3	3		3	3	3	3	3		7	7	7	7	7		3	3	3
26	BD	Tsegaye Fentie	1	54	1	1	14	1	2	25	2	1	2	0	0	1	0	1	0				3		7	7	7	7		3	3	3	3		3	0	1	3	2		7	4	7	7	7		3	3	-3
27	BD	Kiflie Gelaw	1	40	0	0	11	1	2	7	1	0	2	0	0	1	0	1	0				3		7	7	7	7		3	3	3	3		3	0	3	3	3		7	4	7	4	6		3	3	3
28	BD	Chale Kelkay	1	55	1	1	6	0	0	15	1	0	6	1	1	1	1	1	1				3		7	7	7	7		3	3	3	3		1	2	3	3	3		7	6	5	5	5		3	3	3
29	BD	Getaye Admassie	1	37	0	0	3	0	0	10	1	0	5	1	0	1	0	1	0	0	1	80/day	2		7	7	7	7		3	3	3	3		3	1	0	0	0		7	3	2	2	2		3	0	1
30	BD	Desalegn Wudu	1	35	0	0	12	1	2	12	1	0	4	1	0	0	0	0	0				3		7	7	7	7		1	3	3	1		3	3	0	0	1		7	5	1	2	6		3	-3	-3
31	BD	Zemene Lulie	1	35	0	0	5	0	0	7	1	0	1	0	0	0	0	1	1	0	1	Pension	3		7	7	7	7		3	3	3	3		3	0	3	0	0		7	4	7	5	5		3	3	-2
32	BD	Mesafint Muche	1	30	0	0	14	1	2	2	0	0	3	0	0	0	0	1	1				3		7	7	7	7		3	3	3	3		3	0	3	3	3		7	4	4	4	5		3	3	3
33	BD	Habamu Tigabu	1	36	0	0	10	1	1	20	2	1	4	1	0	0	0	1	1				3		7	7	7	7		3	3	3	3		3	0	0	0	0		7	2	1	1	1		3	-3	3
34	BD	Balew Molla	1	50	0	1	8	0	1	10	1	0	3	0	0	0	0	1	0				3		7	7	7	7		3	3	3	3		3	0	0	0	1		7	2	2	2	2		3	1	1
35	BD	Tsegaw Tassew	1	37	0	0	9	1	1	13	1	0	5	1	0	1	1	1	1				2		7	7	7	7		3	3	3	3		3	1	2	0	1		7	2	4	1	2		3	2	-3
36	BD	Ato Tilahun Melaku	1	50	0	1	6	0	0	20	2	1	4	1	0	1	0	1	0	1	1	Crop farming	3		7	7	7	7		2	3	3	3		3	0	3	0	1		7	1	7	7	5		3	0	0
37	BD	Eyayu Workie	1	55	1	1	5	0	0	13	1	0	6	1	1	1	1	1	0	0	1	50	3		3	5	5	7		2	3	3	3		3	0	0	0	1		5	1	3	5	4		3	-3	-3
38	BD	Yitbarek G/Egziabher	1	45	0	1	12	1	2	10	1	0	7	1	1	1	1	1	1	1	1	Crop trade	-1		7	7	7	7		3	3	3	3		3	0	3	3	3		7	7	7	4	4		3	3	3
39	BD	Mitiku Ayenew	1	32	0	0	0	0	0	10	1	0	17	1	2	0	0	1	1	0	0		3		7	7	7	7		3	3	3	3		3	0	3	1	1		7	7	7	7	7		3	3	3
40	BD	Samrawit	0	26	0	0	10	1	1	5	0	0	3	0	0	0	0	0	0	0	0		-1		6	7	6	5		2	3	3	3		3	1	-2	3	-1		7	2	2	1	1		3	2	3
41	BD	Minichil Meles	1	56	1	1	6	0	0	5	0	0	10	1	1	1	0	1	1	0	0		3		7	7	7	7		3	3	3	3		3	0	0	2	2		7	7	7	7	7		2	-3	-2
42	BD	Agerie Yalew	0	65	1	2	0	0	0	11	1	0	10	1	1	1	0	1	1	0	0		3		7	7	7	7		3	3	3	3		3	1	1	2	3		7	5	2	6	6		-2	-2	-2
43	BD	Hana Mulualem	0	28	0	0	6	0	0	6	0	0	4	1	0	1	0	0	0				2		5	5	4	5		3	2	2	2		3	-1	-1	0	1		5	2	1	1	3		1	-3	-3
[truncated: 322 more columns]
